# Supplementary material for: Potent neutralizing nanobodies resist convergent circulating variants of SARS-CoV-2 by targeting diverse and conserved epitopes
Source: Nat Commun. 2021 Aug 3;12:4676. doi: 10.1038/s41467-021-24963-3 (PMC8333356; doi:10.1038/s41467-021-24963-3)
Supplement: Supplementary file 4 — Source Data [file 41467_2021_24963_MOESM4_ESM.xlsx]

## Sheet: Fig. 4h
Nb dilutions	hACE2 signal
log10 (pM)	Nb17	Nb21	Nb34	Nb36	Nb93	Nb105	Nb115
5.69897	94.4714	0.765484	0.793651	17.5141	1.2012	1.5859	3.13059
5	99.8111	0.626305	2.73369	80.7203	2.2022	1.85022	10.2862
4.30103	99.8464	1.11343	6.34921	104.873	7.50751	5.28634	41.8605
3.60206	97.2356	2.57481	17.1958	106.85	29.7297	24.4934	79.6064
2.90309	97.1057	29.7843	61.6402	96.9633	78.979	66.4317	88.4615
2.20412	98.9723	57.62	91.5344	94.4209	80.0801	78.2379	95.5277
1.50515	95.1212	79.4711	100	83.6864	100	100	100

## Sheet: Fig. 6f
Nbs	in vivo Nbs	Fab
0.08	0.08	0.139535
0.0434783	0.0434783	0.151515
0.0454545	0.0454545	0.151515
0.0434783	0	0.230769
0.115385	0.0344828	0.111111
0.129032	0	0.131579
0.129032	0.0285714	0.0384615
0	0	0.214286
0.117647	0	0
0.142857	0.0555556	0
0.111111	0.111111	0.111111
0.135135	0.0645161	0.047619
0	0.0434783	0.0833333
0.0344828	0	0.125
0	0.03125	0
0.0285714		0.181818
0		0.0967742
0		0.135135
0.0555556		0.151515
0.111111		0.128205
0.0645161		0.0434783
0.0434783		0.121951
0		0.137931
0.03125		0.037037
		0.0588235
		0.135135
		0.166667
		0.0357143
		0.0666667
		0
		0
		0.047619
		0.217391
		0.138889
		0.1
		0.0909091
		0
		0.103448
		0.130435
		0.0714286
		0.148148
		0.037037
		0.222222
		0.146341
		0.142857
		0.153846
		0.153846
		0.15625
		0.047619
		0.142857
		0.131579
		0.172414
		0
		0
		0.0666667
		0.027027

## Sheet: Fig. 7a
PDB	Area	Chain
annotated_7C8W.pdb	884.555	Nb VH
annotated_7CAN.pdb	860.297	Nb VH
annotated_6YZ5.pdb	660.121	Nb VH
annotated_6ZH9.pdb	617.572	Nb VH
annotated_Nb20.pdb	718.109	Nb VH
annotated_7KN5_1.pdb	804.034	Nb VH
annotated_7KN5_2.pdb	654.744	Nb VH
annotated_7KN6.pdb	990.31	Nb VH
annotated_7KN7.pdb	662.301	Nb VH
annotated_7A29.pdb	576.165	Nb VH
annotated_7C8V.pdb	763.603	Nb VH
annotated_Nb34.pdb	702.066	Nb VH
annotated_Nb95.pdb	896.979	Nb VH
annotated_Nb105.pdb	586.163	Nb VH
annotated_Nb21.pdb	849.723	Nb VH
annotated_7KGK.pdb	1017.77	Nb VH
annotated_7KGJ.pdb	997.679	Nb VH
annotated_7KLW.pdb	642.569	Nb VH
annotated_7KKK.pdb	786.312	Nb VH
annotated_7KKL.pdb	916.413	Nb VH
annotated_7D2Z.pdb	922.962	Nb VH
annotated_Nb17.pdb	921.202	Nb VH
annotated_Nb36.pdb	499.168	Nb VH
annotated_6XC2.pdb	1318.53	Ab VH+VL
annotated_6XC4.pdb	886.289	Ab VH+VL
annotated_6XCM.pdb	906.168	Ab VH+VL
annotated_6XDG_1.pdb	920.375	Ab VH+VL
annotated_6XDG_2.pdb	593.515	Ab VH+VL
annotated_6XE1.pdb	1018.08	Ab VH+VL
annotated_6XKP.pdb	793.501	Ab VH+VL
annotated_6XKQ.pdb	881.33	Ab VH+VL
annotated_6YLA.pdb	982.318	Ab VH+VL
annotated_6ZCZ.pdb	952.18	Ab VH+VL
annotated_7B3O.pdb	1146.01	Ab VH+VL
annotated_7BWJ.pdb	612.145	Ab VH+VL
annotated_7BYR.pdb	770.342	Ab VH+VL
annotated_7C01.pdb	1069.45	Ab VH+VL
annotated_7CAH.pdb	957.792	Ab VH+VL
annotated_7CDI.pdb	945.308	Ab VH+VL
annotated_7CDJ.pdb	865.769	Ab VH+VL
annotated_7CH4.pdb	1116.1	Ab VH+VL
annotated_7CH5.pdb	1052.65	Ab VH+VL
annotated_7CHB.pdb	1088.77	Ab VH+VL
annotated_7CHE.pdb	672.521	Ab VH+VL
annotated_7CJF.pdb	1178	Ab VH+VL
annotated_7CM4.pdb	921.912	Ab VH+VL
annotated_7CWO.pdb	850.059	Ab VH+VL
annotated_7JMO.pdb	1140.37	Ab VH+VL
annotated_7JMP.pdb	677.848	Ab VH+VL
annotated_7JMW.pdb	802.572	Ab VH+VL
annotated_7JV6.pdb	415.821	Ab VH+VL
annotated_7JVA.pdb	770.566	Ab VH+VL
annotated_7JW0.pdb	379.556	Ab VH+VL
annotated_7K43.pdb	650.592	Ab VH+VL
annotated_7K45.pdb	649.724	Ab VH+VL
annotated_7K8M.pdb	1050.93	Ab VH+VL
annotated_7K8S.pdb	891.119	Ab VH+VL
annotated_7K8U.pdb	383.301	Ab VH+VL
annotated_7K8V.pdb	603.735	Ab VH+VL
annotated_7K8W.pdb	854.545	Ab VH+VL
annotated_7K8X.pdb	787.684	Ab VH+VL
annotated_7K8Z.pdb	495.471	Ab VH+VL
annotated_7K90.pdb	766.999	Ab VH+VL
annotated_7K9Z_1.pdb	868.566	Ab VH+VL
annotated_7K9Z_2.pdb	663.382	Ab VH+VL
annotated_7KFV.pdb	1145.32	Ab VH+VL
annotated_7KFW.pdb	1115.55	Ab VH+VL
annotated_7KFX.pdb	1152.14	Ab VH+VL
annotated_7KFY.pdb	1119.83	Ab VH+VL
annotated_7KMG.pdb	802.5	Ab VH+VL
annotated_7KMH.pdb	909.942	Ab VH+VL
annotated_7KMI.pdb	1085.25	Ab VH+VL
annotated_7KXK.pdb	791.437	Ab VH+VL
annotated_7KZB.pdb	694.072	Ab VH+VL
annotated_7LD1.pdb	780.923	Ab VH+VL
annotated_7DPM.pdb	735.356	Ab VH+VL
annotated_7KLH.pdb	963.747	Ab VH+VL
annotated_7L0N.pdb	753.488	Ab VH+VL
annotated_7L5B.pdb	881.802	Ab VH+VL
annotated_6XC2.pdb	801.937	Ab VH
annotated_6XC4.pdb	703.64	Ab VH
annotated_6XCM.pdb	666.91	Ab VH
annotated_6XDG_1.pdb	768.824	Ab VH
annotated_6XDG_2.pdb	502.124	Ab VH
annotated_6XE1.pdb	760.659	Ab VH
annotated_6XKP.pdb	718.461	Ab VH
annotated_6XKQ.pdb	415.233	Ab VH
annotated_6YLA.pdb	627.386	Ab VH
annotated_6ZCZ.pdb	602.645	Ab VH
annotated_7B3O.pdb	678.536	Ab VH
annotated_7BWJ.pdb	499.013	Ab VH
annotated_7BYR.pdb	741.371	Ab VH
annotated_7C01.pdb	743.576	Ab VH
annotated_7CAH.pdb	715.741	Ab VH
annotated_7CDI.pdb	755.281	Ab VH
annotated_7CDJ.pdb	617.333	Ab VH
annotated_7CH4.pdb	764.235	Ab VH
annotated_7CH5.pdb	863.198	Ab VH
annotated_7CHB.pdb	708.519	Ab VH
annotated_7CHE.pdb	592.827	Ab VH
annotated_7CJF.pdb	794.098	Ab VH
annotated_7CM4.pdb	849.779	Ab VH
annotated_7CWO.pdb	660.871	Ab VH
annotated_7JMO.pdb	807.105	Ab VH
annotated_7JMP.pdb	601.271	Ab VH
annotated_7JMW.pdb	655.125	Ab VH
annotated_7JV6.pdb	185.931	Ab VH
annotated_7JVA.pdb	408.232	Ab VH
annotated_7JW0.pdb	163.486	Ab VH
annotated_7K43.pdb	621.533	Ab VH
annotated_7K45.pdb	468.853	Ab VH
annotated_7K8M.pdb	821.044	Ab VH
annotated_7K8S.pdb	740.328	Ab VH
annotated_7K8U.pdb	249.999	Ab VH
annotated_7K8V.pdb	262.92	Ab VH
annotated_7K8W.pdb	569.78	Ab VH
annotated_7K8X.pdb	735.753	Ab VH
annotated_7K8Z.pdb	321.715	Ab VH
annotated_7K90.pdb	701.49	Ab VH
annotated_7K9Z_1.pdb	613.315	Ab VH
annotated_7K9Z_2.pdb	417.018	Ab VH
annotated_7KFV.pdb	841.846	Ab VH
annotated_7KFW.pdb	795.662	Ab VH
annotated_7KFX.pdb	857.093	Ab VH
annotated_7KFY.pdb	809.799	Ab VH
annotated_7KMG.pdb	606.577	Ab VH
annotated_7KMH.pdb	666.585	Ab VH
annotated_7KMI.pdb	648.129	Ab VH
annotated_7KXK.pdb	412.189	Ab VH
annotated_7KZB.pdb	246.907	Ab VH
annotated_7LD1.pdb	553.308	Ab VH
annotated_7DPM.pdb	551.156	Ab VH
annotated_7KLH.pdb	425.647	Ab VH
annotated_7L0N.pdb	645.092	Ab VH
annotated_7L5B.pdb	711.161	Ab VH
annotated_6XC2.pdb	588.368	Ab VL
annotated_6XC4.pdb	182.649	Ab VL
annotated_6XCM.pdb	267.882	Ab VL
annotated_6XDG_1.pdb	185.433	Ab VL
annotated_6XDG_2.pdb	114.175	Ab VL
annotated_6XE1.pdb	269.039	Ab VL
annotated_6XKP.pdb	115.362	Ab VL
annotated_6XKQ.pdb	552.531	Ab VL
annotated_6YLA.pdb	393.693	Ab VL
annotated_6ZCZ.pdb	448.448	Ab VL
annotated_7B3O.pdb	473.664	Ab VL
annotated_7BWJ.pdb	143.898	Ab VL
annotated_7BYR.pdb	32.3175	Ab VL
annotated_7C01.pdb	339.231	Ab VL
annotated_7CAH.pdb	317.744	Ab VL
annotated_7CDI.pdb	225.262	Ab VL
annotated_7CDJ.pdb	310.704	Ab VL
annotated_7CH4.pdb	375.073	Ab VL
annotated_7CH5.pdb	189.597	Ab VL
annotated_7CHB.pdb	431.292	Ab VL
annotated_7CHE.pdb	134.977	Ab VL
annotated_7CJF.pdb	421.876	Ab VL
annotated_7CM4.pdb	118.996	Ab VL
annotated_7CWO.pdb	243.016	Ab VL
annotated_7JMO.pdb	377.607	Ab VL
annotated_7JMP.pdb	144.538	Ab VL
annotated_7JMW.pdb	156.937	Ab VL
annotated_7JV6.pdb	234.657	Ab VL
annotated_7JVA.pdb	475.754	Ab VL
annotated_7JW0.pdb	217.786	Ab VL
annotated_7K43.pdb	58.6407	Ab VL
annotated_7K45.pdb	236.412	Ab VL
annotated_7K8M.pdb	253.498	Ab VL
annotated_7K8S.pdb	196.771	Ab VL
annotated_7K8U.pdb	133.302	Ab VL
annotated_7K8V.pdb	343.918	Ab VL
annotated_7K8W.pdb	290.491	Ab VL
annotated_7K8X.pdb	81.8169	Ab VL
annotated_7K8Z.pdb	206.877	Ab VL
annotated_7K90.pdb	99.3385	Ab VL
annotated_7K9Z_1.pdb	279.128	Ab VL
annotated_7K9Z_2.pdb	299.809	Ab VL
annotated_7KFV.pdb	392.727	Ab VL
annotated_7KFW.pdb	381.119	Ab VL
annotated_7KFX.pdb	362.808	Ab VL
annotated_7KFY.pdb	373.113	Ab VL
annotated_7KMG.pdb	271.542	Ab VL
annotated_7KMH.pdb	261.435	Ab VL
annotated_7KMI.pdb	468.264	Ab VL
annotated_7KXK.pdb	450.028	Ab VL
annotated_7KZB.pdb	472.538	Ab VL
annotated_7LD1.pdb	242.048	Ab VL
annotated_7DPM.pdb	265.966	Ab VL
annotated_7KLH.pdb	630.193	Ab VL
annotated_7L0N.pdb	154.461	Ab VL
annotated_7L5B.pdb	198.137	Ab VL

## Sheet: Fig. 7b
	Area(aa)	type	PDB
0	50.7785	Nb	annotated_6YZ5.pdb
1	86.5618	Nb	annotated_6ZCZ.pdb
2	56.1429	Nb	annotated_6ZH9.pdb
3	48.0137	Nb	annotated_7A29.pdb
4	63.6336	Nb	annotated_7C8V.pdb
5	55.2847	Nb	annotated_7C8W.pdb
6	53.7685	Nb	annotated_7CAN.pdb
7	76.9135	Nb	annotated_7D2Z.pdb
8	76.7445	Nb	annotated_7KGJ.pdb
9	67.8516	Nb	annotated_7KGK.pdb
10	56.1651	Nb	annotated_7KKK.pdb
11	57.2758	Nb	annotated_7KKL.pdb
12	49.4284	Nb	annotated_7KLW.pdb
13	61.8487	Nb	annotated_7KN5_1.pdb
14	72.7493	Nb	annotated_7KN5_2.pdb
15	82.5258	Nb	annotated_7KN6.pdb
16	73.589	Nb	annotated_7KN7.pdb
17	58.6163	Nb	annotated_Nb105.pdb
18	51.1779	Nb	annotated_Nb17.pdb
19	47.8739	Nb	annotated_Nb20.pdb
20	65.3633	Nb	annotated_Nb21.pdb
21	54.0051	Nb	annotated_Nb34.pdb
22	49.9168	Nb	annotated_Nb36.pdb
23	74.7482	Nb	annotated_Nb95.pdb
24	65.9267	Ab	annotated_6XC2.pdb
25	55.3931	Ab	annotated_6XC4.pdb
26	53.304	Ab	annotated_6XCM.pdb
27	61.3583	Ab	annotated_6XDG_1.pdb
28	49.4596	Ab	annotated_6XDG_2.pdb
29	59.8873	Ab	annotated_6XE1.pdb
30	61.0386	Ab	annotated_6XKP.pdb
31	48.9628	Ab	annotated_6XKQ.pdb
32	46.777	Ab	annotated_6YLA.pdb
33	52.8989	Ab	annotated_6ZCZ.pdb
34	57.3004	Ab	annotated_7B3O.pdb
35	51.0121	Ab	annotated_7BWJ.pdb
36	64.1952	Ab	annotated_7BYR.pdb
37	56.2866	Ab	annotated_7C01.pdb
38	50.4101	Ab	annotated_7CAH.pdb
39	59.0818	Ab	annotated_7CDI.pdb
40	41.2271	Ab	annotated_7CDJ.pdb
41	53.1475	Ab	annotated_7CH4.pdb
42	55.4027	Ab	annotated_7CH5.pdb
43	54.4385	Ab	annotated_7CHB.pdb
44	42.0325	Ab	annotated_7CHE.pdb
45	51.2172	Ab	annotated_7CJF.pdb
46	65.8509	Ab	annotated_7CM4.pdb
47	44.74	Ab	annotated_7CWO.pdb
48	61.2797	Ab	annotated_7DPM.pdb
49	63.3536	Ab	annotated_7JMO.pdb
50	45.1899	Ab	annotated_7JMP.pdb
51	53.5048	Ab	annotated_7JMW.pdb
52	24.46	Ab	annotated_7JV6.pdb
53	45.3274	Ab	annotated_7JVA.pdb
54	29.1967	Ab	annotated_7JW0.pdb
55	50.0456	Ab	annotated_7K43.pdb
56	38.2191	Ab	annotated_7K45.pdb
57	75.0662	Ab	annotated_7K8M.pdb
58	46.901	Ab	annotated_7K8S.pdb
59	27.3786	Ab	annotated_7K8U.pdb
60	46.4411	Ab	annotated_7K8V.pdb
61	50.2673	Ab	annotated_7K8W.pdb
62	52.5123	Ab	annotated_7K8X.pdb
63	35.3908	Ab	annotated_7K8Z.pdb
64	54.7856	Ab	annotated_7K90.pdb
65	45.714	Ab	annotated_7K9Z_1.pdb
66	47.3844	Ab	annotated_7K9Z_2.pdb
67	60.2802	Ab	annotated_7KFV.pdb
68	61.975	Ab	annotated_7KFW.pdb
69	67.773	Ab	annotated_7KFX.pdb
70	62.2127	Ab	annotated_7KFY.pdb
71	48.1873	Ab	annotated_7KLH.pdb
72	50.1562	Ab	annotated_7KMG.pdb
73	56.8714	Ab	annotated_7KMH.pdb
74	49.3298	Ab	annotated_7KMI.pdb
75	41.6546	Ab	annotated_7KXK.pdb
76	40.8277	Ab	annotated_7KZB.pdb
77	47.093	Ab	annotated_7L0N.pdb
78	58.7868	Ab	annotated_7L5B.pdb
79	45.9366	Ab	annotated_7LD1.pdb

## Sheet: Fig. 7c
	ContactRegion	contacts	category
0	FR1	0	Nb
1	CDR1	0.181818	Nb
2	FR2	0	Nb
3	CDR2	0.272727	Nb
4	FR3	0	Nb
5	CDR3	0.545455	Nb
6	FR4	0	Nb
7	FR1	0	Nb
8	CDR1	0.166667	Nb
9	FR2	0	Nb
10	CDR2	0.333333	Nb
11	FR3	0	Nb
12	CDR3	0.5	Nb
13	FR4	0	Nb
14	FR1	0	Nb
15	CDR1	0.157895	Nb
16	FR2	0.263158	Nb
17	CDR2	0.263158	Nb
18	FR3	0.0526316	Nb
19	CDR3	0.210526	Nb
20	FR4	0.0526316	Nb
21	FR1	0	Nb
22	CDR1	0.25	Nb
23	FR2	0.208333	Nb
24	CDR2	0.25	Nb
25	FR3	0.0833333	Nb
26	CDR3	0.166667	Nb
27	FR4	0.0416667	Nb
28	FR1	0	Nb
29	CDR1	0.225806	Nb
30	FR2	0.193548	Nb
31	CDR2	0.225806	Nb
32	FR3	0.129032	Nb
33	CDR3	0.225806	Nb
34	FR4	0	Nb
35	FR1	0.03125	Nb
36	CDR1	0.21875	Nb
37	FR2	0.1875	Nb
38	CDR2	0.21875	Nb
39	FR3	0.125	Nb
40	CDR3	0.21875	Nb
41	FR4	0	Nb
42	FR1	0.192308	Nb
43	CDR1	0.230769	Nb
44	FR2	0.115385	Nb
45	CDR2	0	Nb
46	FR3	0.115385	Nb
47	CDR3	0.230769	Nb
48	FR4	0.115385	Nb
49	FR1	0.0333333	Nb
50	CDR1	0.266667	Nb
51	FR2	0.0666667	Nb
52	CDR2	0.233333	Nb
53	FR3	0.133333	Nb
54	CDR3	0.266667	Nb
55	FR4	0	Nb
56	FR1	0	Nb
57	CDR1	0.285714	Nb
58	FR2	0.178571	Nb
59	CDR2	0.25	Nb
60	FR3	0.107143	Nb
61	CDR3	0.142857	Nb
62	FR4	0.0357143	Nb
63	FR1	0.114286	Nb
64	CDR1	0.228571	Nb
65	FR2	0.114286	Nb
66	CDR2	0.2	Nb
67	FR3	0.257143	Nb
68	CDR3	0.0857143	Nb
69	FR4	0	Nb
70	FR1	0.0930233	Nb
71	CDR1	0.186047	Nb
72	FR2	0.116279	Nb
73	CDR2	0.162791	Nb
74	FR3	0.232558	Nb
75	CDR3	0.209302	Nb
76	FR4	0	Nb
77	FR1	0	Nb
78	CDR1	0.208333	Nb
79	FR2	0	Nb
80	CDR2	0.25	Nb
81	FR3	0.0416667	Nb
82	CDR3	0.5	Nb
83	FR4	0	Nb
84	FR1	0	Nb
85	CDR1	0.181818	Nb
86	FR2	0.181818	Nb
87	CDR2	0.0909091	Nb
88	FR3	0.0909091	Nb
89	CDR3	0.454545	Nb
90	FR4	0	Nb
91	FR1	0	Nb
92	CDR1	0.176471	Nb
93	FR2	0	Nb
94	CDR2	0.0588235	Nb
95	FR3	0	Nb
96	CDR3	0.764706	Nb
97	FR4	0	Nb
98	FR1	0	Nb
99	CDR1	0	Nb
100	FR2	0.266667	Nb
101	CDR2	0.1	Nb
102	FR3	0.133333	Nb
103	CDR3	0.433333	Nb
104	FR4	0.0666667	Nb
105	FR1	0	Nb
106	CDR1	0.166667	Nb
107	FR2	0	Nb
108	CDR2	0.0555556	Nb
109	FR3	0	Nb
110	CDR3	0.777778	Nb
111	FR4	0	Nb
112	FR1	0.0526316	Nb
113	CDR1	0.263158	Nb
114	FR2	0	Nb
115	CDR2	0.0526316	Nb
116	FR3	0	Nb
117	CDR3	0.631579	Nb
118	FR4	0	Nb
119	FR1	0	Nb
120	CDR1	0.189189	Nb
121	FR2	0.0810811	Nb
122	CDR2	0.243243	Nb
123	FR3	0.162162	Nb
124	CDR3	0.297297	Nb
125	FR4	0.027027	Nb
126	FR1	0	Nb
127	CDR1	0.25	Nb
128	FR2	0.107143	Nb
129	CDR2	0.25	Nb
130	FR3	0.142857	Nb
131	CDR3	0.25	Nb
132	FR4	0	Nb
133	FR1	0	Nb
134	CDR1	0.2	Nb
135	FR2	0.166667	Nb
136	CDR2	0.233333	Nb
137	FR3	0.133333	Nb
138	CDR3	0.266667	Nb
139	FR4	0	Nb
140	FR1	0	Nb
141	CDR1	0	Nb
142	FR2	0.347826	Nb
143	CDR2	0.0869565	Nb
144	FR3	0.217391	Nb
145	CDR3	0.304348	Nb
146	FR4	0.0434783	Nb
147	FR1	0	Nb
148	CDR1	0.117647	Nb
149	FR2	0.117647	Nb
150	CDR2	0	Nb
151	FR3	0	Nb
152	CDR3	0.647059	Nb
153	FR4	0.117647	Nb
154	FR1	0	Nb
155	CDR1	0	Nb
156	FR2	0.16	Nb
157	CDR2	0.12	Nb
158	FR3	0.12	Nb
159	CDR3	0.6	Nb
160	FR4	0	Nb
0	FR1	0.0384615	Ab H
1	CDR1	0.307692	Ab H
2	FR2	0	Ab H
3	CDR2	0.269231	Ab H
4	FR3	0.115385	Ab H
5	CDR3	0.269231	Ab H
6	FR4	0	Ab H
7	FR1	0.0769231	Ab H
8	CDR1	0.307692	Ab H
9	FR2	0	Ab H
10	CDR2	0.269231	Ab H
11	FR3	0.0769231	Ab H
12	CDR3	0.269231	Ab H
13	FR4	0	Ab H
14	FR1	0	Ab H
15	CDR1	0.333333	Ab H
16	FR2	0	Ab H
17	CDR2	0.333333	Ab H
18	FR3	0.0952381	Ab H
19	CDR3	0.238095	Ab H
20	FR4	0	Ab H
21	FR1	0	Ab H
22	CDR1	0.238095	Ab H
23	FR2	0	Ab H
24	CDR2	0.333333	Ab H
25	FR3	0.142857	Ab H
26	CDR3	0.285714	Ab H
27	FR4	0	Ab H
28	FR1	0	Ab H
29	CDR1	0.222222	Ab H
30	FR2	0	Ab H
31	CDR2	0.444444	Ab H
32	FR3	0	Ab H
33	CDR3	0.333333	Ab H
34	FR4	0	Ab H
35	FR1	0.04	Ab H
36	CDR1	0.32	Ab H
37	FR2	0	Ab H
38	CDR2	0.28	Ab H
39	FR3	0.08	Ab H
40	CDR3	0.28	Ab H
41	FR4	0	Ab H
42	FR1	0	Ab H
43	CDR1	0.235294	Ab H
44	FR2	0	Ab H
45	CDR2	0.0588235	Ab H
46	FR3	0.0588235	Ab H
47	CDR3	0.647059	Ab H
48	FR4	0	Ab H
49	FR1	0	Ab H
50	CDR1	0.0714286	Ab H
51	FR2	0	Ab H
52	CDR2	0	Ab H
53	FR3	0.0714286	Ab H
54	CDR3	0.857143	Ab H
55	FR4	0	Ab H
56	FR1	0.0454545	Ab H
57	CDR1	0.318182	Ab H
58	FR2	0	Ab H
59	CDR2	0.227273	Ab H
60	FR3	0.0454545	Ab H
61	CDR3	0.363636	Ab H
62	FR4	0	Ab H
63	FR1	0	Ab H
64	CDR1	0.047619	Ab H
65	FR2	0	Ab H
66	CDR2	0.428571	Ab H
67	FR3	0.0952381	Ab H
68	CDR3	0.428571	Ab H
69	FR4	0	Ab H
70	FR1	0.04	Ab H
71	CDR1	0.32	Ab H
72	FR2	0	Ab H
73	CDR2	0.32	Ab H
74	FR3	0.08	Ab H
75	CDR3	0.24	Ab H
76	FR4	0	Ab H
77	FR1	0	Ab H
78	CDR1	0.4375	Ab H
79	FR2	0	Ab H
80	CDR2	0.125	Ab H
81	FR3	0	Ab H
82	CDR3	0.4375	Ab H
83	FR4	0	Ab H
84	FR1	0	Ab H
85	CDR1	0.130435	Ab H
86	FR2	0	Ab H
87	CDR2	0.173913	Ab H
88	FR3	0.217391	Ab H
89	CDR3	0.478261	Ab H
90	FR4	0	Ab H
91	FR1	0.0714286	Ab H
92	CDR1	0.285714	Ab H
93	FR2	0	Ab H
94	CDR2	0.25	Ab H
95	FR3	0.0714286	Ab H
96	CDR3	0.321429	Ab H
97	FR4	0	Ab H
98	FR1	0	Ab H
99	CDR1	0.15	Ab H
100	FR2	0	Ab H
101	CDR2	0.35	Ab H
102	FR3	0.2	Ab H
103	CDR3	0.3	Ab H
104	FR4	0	Ab H
105	FR1	0.037037	Ab H
106	CDR1	0.296296	Ab H
107	FR2	0	Ab H
108	CDR2	0.296296	Ab H
109	FR3	0.111111	Ab H
110	CDR3	0.259259	Ab H
111	FR4	0	Ab H
112	FR1	0	Ab H
113	CDR1	0.0909091	Ab H
114	FR2	0	Ab H
115	CDR2	0.409091	Ab H
116	FR3	0.227273	Ab H
117	CDR3	0.272727	Ab H
118	FR4	0	Ab H
119	FR1	0.0434783	Ab H
120	CDR1	0.304348	Ab H
121	FR2	0	Ab H
122	CDR2	0.304348	Ab H
123	FR3	0.0434783	Ab H
124	CDR3	0.304348	Ab H
125	FR4	0	Ab H
126	FR1	0.0740741	Ab H
127	CDR1	0.296296	Ab H
128	FR2	0	Ab H
129	CDR2	0.259259	Ab H
130	FR3	0.0740741	Ab H
131	CDR3	0.296296	Ab H
132	FR4	0	Ab H
133	FR1	0.0416667	Ab H
134	CDR1	0.333333	Ab H
135	FR2	0	Ab H
136	CDR2	0.25	Ab H
137	FR3	0.0833333	Ab H
138	CDR3	0.291667	Ab H
139	FR4	0	Ab H
140	FR1	0.0526316	Ab H
141	CDR1	0.368421	Ab H
142	FR2	0	Ab H
143	CDR2	0	Ab H
144	FR3	0.210526	Ab H
145	CDR3	0.368421	Ab H
146	FR4	0	Ab H
147	FR1	0.0384615	Ab H
148	CDR1	0.307692	Ab H
149	FR2	0	Ab H
150	CDR2	0.269231	Ab H
151	FR3	0.115385	Ab H
152	CDR3	0.269231	Ab H
153	FR4	0	Ab H
154	FR1	0	Ab H
155	CDR1	0.125	Ab H
156	FR2	0	Ab H
157	CDR2	0.291667	Ab H
158	FR3	0.0833333	Ab H
159	CDR3	0.5	Ab H
160	FR4	0	Ab H
161	FR1	0	Ab H
162	CDR1	0.272727	Ab H
163	FR2	0	Ab H
164	CDR2	0.409091	Ab H
165	FR3	0.0454545	Ab H
166	CDR3	0.272727	Ab H
167	FR4	0	Ab H
168	FR1	0	Ab H
169	CDR1	0	Ab H
170	FR2	0	Ab H
171	CDR2	0.153846	Ab H
172	FR3	0	Ab H
173	CDR3	0.846154	Ab H
174	FR4	0	Ab H
175	FR1	0.04	Ab H
176	CDR1	0.32	Ab H
177	FR2	0	Ab H
178	CDR2	0.28	Ab H
179	FR3	0.08	Ab H
180	CDR3	0.28	Ab H
181	FR4	0	Ab H
182	FR1	0	Ab H
183	CDR1	0.190476	Ab H
184	FR2	0	Ab H
185	CDR2	0.285714	Ab H
186	FR3	0.142857	Ab H
187	CDR3	0.380952	Ab H
188	FR4	0	Ab H
189	FR1	0	Ab H
190	CDR1	0.263158	Ab H
191	FR2	0	Ab H
192	CDR2	0	Ab H
193	FR3	0.0526316	Ab H
194	CDR3	0.684211	Ab H
195	FR4	0	Ab H
196	FR1	0.125	Ab H
197	CDR1	0.375	Ab H
198	FR2	0	Ab H
199	CDR2	0	Ab H
200	FR3	0	Ab H
201	CDR3	0.5	Ab H
202	FR4	0	Ab H
203	FR1	0	Ab H
204	CDR1	0.111111	Ab H
205	FR2	0	Ab H
206	CDR2	0.444444	Ab H
207	FR3	0	Ab H
208	CDR3	0.444444	Ab H
209	FR4	0	Ab H
210	FR1	0	Ab H
211	CDR1	0.0909091	Ab H
212	FR2	0	Ab H
213	CDR2	0.545455	Ab H
214	FR3	0	Ab H
215	CDR3	0.363636	Ab H
216	FR4	0	Ab H
217	FR1	0.04	Ab H
218	CDR1	0.32	Ab H
219	FR2	0	Ab H
220	CDR2	0.32	Ab H
221	FR3	0.12	Ab H
222	CDR3	0.2	Ab H
223	FR4	0	Ab H
224	FR1	0	Ab H
225	CDR1	0.2	Ab H
226	FR2	0	Ab H
227	CDR2	0.25	Ab H
228	FR3	0.05	Ab H
229	CDR3	0.5	Ab H
230	FR4	0	Ab H
231	FR1	0.0714286	Ab H
232	CDR1	0.285714	Ab H
233	FR2	0	Ab H
234	CDR2	0.25	Ab H
235	FR3	0.142857	Ab H
236	CDR3	0.25	Ab H
237	FR4	0	Ab H
238	FR1	0.0416667	Ab H
239	CDR1	0.25	Ab H
240	FR2	0.0416667	Ab H
241	CDR2	0.208333	Ab H
242	FR3	0.0416667	Ab H
243	CDR3	0.416667	Ab H
244	FR4	0	Ab H
245	FR1	0	Ab H
246	CDR1	0.357143	Ab H
247	FR2	0	Ab H
248	CDR2	0.642857	Ab H
249	FR3	0	Ab H
250	CDR3	0	Ab H
251	FR4	0	Ab H
252	FR1	0	Ab H
253	CDR1	0.111111	Ab H
254	FR2	0	Ab H
255	CDR2	0	Ab H
256	FR3	0	Ab H
257	CDR3	0.888889	Ab H
258	FR4	0	Ab H
259	FR1	0	Ab H
260	CDR1	0.0909091	Ab H
261	FR2	0.0454545	Ab H
262	CDR2	0.318182	Ab H
263	FR3	0.0454545	Ab H
264	CDR3	0.5	Ab H
265	FR4	0	Ab H
266	FR1	0	Ab H
267	CDR1	0.269231	Ab H
268	FR2	0	Ab H
269	CDR2	0.192308	Ab H
270	FR3	0.115385	Ab H
271	CDR3	0.423077	Ab H
272	FR4	0	Ab H
273	FR1	0	Ab H
274	CDR1	0.25	Ab H
275	FR2	0	Ab H
276	CDR2	0.583333	Ab H
277	FR3	0	Ab H
278	CDR3	0.166667	Ab H
279	FR4	0	Ab H
280	FR1	0.0740741	Ab H
281	CDR1	0.222222	Ab H
282	FR2	0	Ab H
283	CDR2	0.259259	Ab H
284	FR3	0.148148	Ab H
285	CDR3	0.296296	Ab H
286	FR4	0	Ab H
287	FR1	0	Ab H
288	CDR1	0.3	Ab H
289	FR2	0	Ab H
290	CDR2	0.35	Ab H
291	FR3	0.15	Ab H
292	CDR3	0.2	Ab H
293	FR4	0	Ab H
294	FR1	0	Ab H
295	CDR1	0.352941	Ab H
296	FR2	0.0588235	Ab H
297	CDR2	0.411765	Ab H
298	FR3	0	Ab H
299	CDR3	0.176471	Ab H
300	FR4	0	Ab H
301	FR1	0.0740741	Ab H
302	CDR1	0.296296	Ab H
303	FR2	0	Ab H
304	CDR2	0.259259	Ab H
305	FR3	0.0740741	Ab H
306	CDR3	0.296296	Ab H
307	FR4	0	Ab H
308	FR1	0.0384615	Ab H
309	CDR1	0.307692	Ab H
310	FR2	0	Ab H
311	CDR2	0.269231	Ab H
312	FR3	0.0769231	Ab H
313	CDR3	0.307692	Ab H
314	FR4	0	Ab H
315	FR1	0.037037	Ab H
316	CDR1	0.296296	Ab H
317	FR2	0	Ab H
318	CDR2	0.259259	Ab H
319	FR3	0.111111	Ab H
320	CDR3	0.296296	Ab H
321	FR4	0	Ab H
322	FR1	0.0384615	Ab H
323	CDR1	0.307692	Ab H
324	FR2	0	Ab H
325	CDR2	0.269231	Ab H
326	FR3	0.0769231	Ab H
327	CDR3	0.307692	Ab H
328	FR4	0	Ab H
329	FR1	0	Ab H
330	CDR1	0.133333	Ab H
331	FR2	0.0666667	Ab H
332	CDR2	0.4	Ab H
333	FR3	0	Ab H
334	CDR3	0.4	Ab H
335	FR4	0	Ab H
336	FR1	0	Ab H
337	CDR1	0.157895	Ab H
338	FR2	0.0526316	Ab H
339	CDR2	0.315789	Ab H
340	FR3	0.105263	Ab H
341	CDR3	0.368421	Ab H
342	FR4	0	Ab H
343	FR1	0.0833333	Ab H
344	CDR1	0.333333	Ab H
345	FR2	0	Ab H
346	CDR2	0.291667	Ab H
347	FR3	0.125	Ab H
348	CDR3	0.166667	Ab H
349	FR4	0	Ab H
350	FR1	0.0416667	Ab H
351	CDR1	0.333333	Ab H
352	FR2	0	Ab H
353	CDR2	0.291667	Ab H
354	FR3	0.0833333	Ab H
355	CDR3	0.25	Ab H
356	FR4	0	Ab H
357	FR1	0	Ab H
358	CDR1	0.1875	Ab H
359	FR2	0.0625	Ab H
360	CDR2	0.375	Ab H
361	FR3	0	Ab H
362	CDR3	0.375	Ab H
363	FR4	0	Ab H
364	FR1	0	Ab H
365	CDR1	0.0909091	Ab H
366	FR2	0	Ab H
367	CDR2	0.545455	Ab H
368	FR3	0	Ab H
369	CDR3	0.363636	Ab H
370	FR4	0	Ab H
371	FR1	0	Ab H
372	CDR1	0.235294	Ab H
373	FR2	0	Ab H
374	CDR2	0.0588235	Ab H
375	FR3	0	Ab H
376	CDR3	0.705882	Ab H
377	FR4	0	Ab H
378	FR1	0.0769231	Ab H
379	CDR1	0.307692	Ab H
380	FR2	0	Ab H
381	CDR2	0.307692	Ab H
382	FR3	0.115385	Ab H
383	CDR3	0.192308	Ab H
384	FR4	0	Ab H
385	FR1	0	Ab H
386	CDR1	0	Ab H
387	FR2	0	Ab H
388	CDR2	0.263158	Ab H
389	FR3	0.210526	Ab H
390	CDR3	0.526316	Ab H
391	FR4	0	Ab H
0	FR1	0.0526316	Ab L
1	CDR1	0.315789	Ab L
2	FR2	0	Ab L
3	CDR2	0.105263	Ab L
4	FR3	0.157895	Ab L
5	CDR3	0.368421	Ab L
6	FR4	0	Ab L
7	FR1	0.1	Ab L
8	CDR1	0.4	Ab L
9	FR2	0	Ab L
10	CDR2	0	Ab L
11	FR3	0	Ab L
12	CDR3	0.5	Ab L
13	FR4	0	Ab L
14	FR1	0	Ab L
15	CDR1	0.466667	Ab L
16	FR2	0	Ab L
17	CDR2	0.133333	Ab L
18	FR3	0	Ab L
19	CDR3	0.4	Ab L
20	FR4	0	Ab L
21	FR1	0	Ab L
22	CDR1	0.25	Ab L
23	FR2	0	Ab L
24	CDR2	0	Ab L
25	FR3	0	Ab L
26	CDR3	0.75	Ab L
27	FR4	0	Ab L
28	FR1	0	Ab L
29	CDR1	0.4	Ab L
30	FR2	0	Ab L
31	CDR2	0	Ab L
32	FR3	0	Ab L
33	CDR3	0.6	Ab L
34	FR4	0	Ab L
35	FR1	0.0769231	Ab L
36	CDR1	0.461538	Ab L
37	FR2	0	Ab L
38	CDR2	0.0769231	Ab L
39	FR3	0.0769231	Ab L
40	CDR3	0.307692	Ab L
41	FR4	0	Ab L
42	FR1	0	Ab L
43	CDR1	0.625	Ab L
44	FR2	0.125	Ab L
45	CDR2	0.25	Ab L
46	FR3	0	Ab L
47	CDR3	0	Ab L
48	FR4	0	Ab L
49	FR1	0	Ab L
50	CDR1	0.5	Ab L
51	FR2	0.1875	Ab L
52	CDR2	0.0625	Ab L
53	FR3	0.25	Ab L
54	CDR3	0	Ab L
55	FR4	0	Ab L
56	FR1	0	Ab L
57	CDR1	0.615385	Ab L
58	FR2	0.153846	Ab L
59	CDR2	0.153846	Ab L
60	FR3	0	Ab L
61	CDR3	0.0769231	Ab L
62	FR4	0	Ab L
63	FR1	0.153846	Ab L
64	CDR1	0.384615	Ab L
65	FR2	0	Ab L
66	CDR2	0	Ab L
67	FR3	0	Ab L
68	CDR3	0.461538	Ab L
69	FR4	0	Ab L
70	FR1	0.0526316	Ab L
71	CDR1	0.315789	Ab L
72	FR2	0.0526316	Ab L
73	CDR2	0.105263	Ab L
74	FR3	0.157895	Ab L
75	CDR3	0.315789	Ab L
76	FR4	0	Ab L
77	FR1	0	Ab L
78	CDR1	0.8	Ab L
79	FR2	0	Ab L
80	CDR2	0.2	Ab L
81	FR3	0	Ab L
82	CDR3	0	Ab L
83	FR4	0	Ab L
84	FR1	0	Ab L
85	CDR1	0	Ab L
86	FR2	0.5	Ab L
87	CDR2	0.5	Ab L
88	FR3	0	Ab L
89	CDR3	0	Ab L
90	FR4	0	Ab L
91	FR1	0	Ab L
92	CDR1	0.416667	Ab L
93	FR2	0	Ab L
94	CDR2	0	Ab L
95	FR3	0.0833333	Ab L
96	CDR3	0.5	Ab L
97	FR4	0	Ab L
98	FR1	0	Ab L
99	CDR1	0.3	Ab L
100	FR2	0	Ab L
101	CDR2	0.1	Ab L
102	FR3	0	Ab L
103	CDR3	0.6	Ab L
104	FR4	0	Ab L
105	FR1	0.0833333	Ab L
106	CDR1	0.5	Ab L
107	FR2	0	Ab L
108	CDR2	0	Ab L
109	FR3	0	Ab L
110	CDR3	0.416667	Ab L
111	FR4	0	Ab L
112	FR1	0.1	Ab L
113	CDR1	0.5	Ab L
114	FR2	0	Ab L
115	CDR2	0	Ab L
116	FR3	0	Ab L
117	CDR3	0.4	Ab L
118	FR4	0	Ab L
119	FR1	0.111111	Ab L
120	CDR1	0.333333	Ab L
121	FR2	0	Ab L
122	CDR2	0.0555556	Ab L
123	FR3	0.166667	Ab L
124	CDR3	0.333333	Ab L
125	FR4	0	Ab L
126	FR1	0.0769231	Ab L
127	CDR1	0.461538	Ab L
128	FR2	0	Ab L
129	CDR2	0.0769231	Ab L
130	FR3	0.0769231	Ab L
131	CDR3	0.307692	Ab L
132	FR4	0	Ab L
133	FR1	0.0625	Ab L
134	CDR1	0.375	Ab L
135	FR2	0	Ab L
136	CDR2	0.0625	Ab L
137	FR3	0.1875	Ab L
138	CDR3	0.3125	Ab L
139	FR4	0	Ab L
140	FR1	0	Ab L
141	CDR1	0.714286	Ab L
142	FR2	0.142857	Ab L
143	CDR2	0.142857	Ab L
144	FR3	0	Ab L
145	CDR3	0	Ab L
146	FR4	0	Ab L
147	FR1	0.0625	Ab L
148	CDR1	0.375	Ab L
149	FR2	0	Ab L
150	CDR2	0.0625	Ab L
151	FR3	0.1875	Ab L
152	CDR3	0.3125	Ab L
153	FR4	0	Ab L
154	FR1	0	Ab L
155	CDR1	0.25	Ab L
156	FR2	0.25	Ab L
157	CDR2	0.5	Ab L
158	FR3	0	Ab L
159	CDR3	0	Ab L
160	FR4	0	Ab L
161	FR1	0	Ab L
162	CDR1	0.333333	Ab L
163	FR2	0	Ab L
164	CDR2	0.111111	Ab L
165	FR3	0	Ab L
166	CDR3	0.555556	Ab L
167	FR4	0	Ab L
168	FR1	0	Ab L
169	CDR1	0.363636	Ab L
170	FR2	0.0909091	Ab L
171	CDR2	0.272727	Ab L
172	FR3	0.0909091	Ab L
173	CDR3	0.181818	Ab L
174	FR4	0	Ab L
175	FR1	0.0714286	Ab L
176	CDR1	0.428571	Ab L
177	FR2	0	Ab L
178	CDR2	0	Ab L
179	FR3	0.142857	Ab L
180	CDR3	0.357143	Ab L
181	FR4	0	Ab L
182	FR1	0	Ab L
183	CDR1	0.285714	Ab L
184	FR2	0	Ab L
185	CDR2	0	Ab L
186	FR3	0	Ab L
187	CDR3	0.714286	Ab L
188	FR4	0	Ab L
189	FR1	0	Ab L
190	CDR1	0	Ab L
191	FR2	0.2	Ab L
192	CDR2	0.8	Ab L
193	FR3	0	Ab L
194	CDR3	0	Ab L
195	FR4	0	Ab L
196	FR1	0	Ab L
197	CDR1	0	Ab L
198	FR2	0	Ab L
199	CDR2	0.454545	Ab L
200	FR3	0.545455	Ab L
201	CDR3	0	Ab L
202	FR4	0	Ab L
203	FR1	0	Ab L
204	CDR1	0.388889	Ab L
205	FR2	0.0555556	Ab L
206	CDR2	0.166667	Ab L
207	FR3	0.166667	Ab L
208	CDR3	0.222222	Ab L
209	FR4	0	Ab L
210	FR1	0	Ab L
211	CDR1	0.444444	Ab L
212	FR2	0	Ab L
213	CDR2	0	Ab L
214	FR3	0	Ab L
215	CDR3	0.555556	Ab L
216	FR4	0	Ab L
217	FR1	0	Ab L
218	CDR1	0.25	Ab L
219	FR2	0	Ab L
220	CDR2	0	Ab L
221	FR3	0	Ab L
222	CDR3	0.75	Ab L
223	FR4	0	Ab L
224	FR1	0	Ab L
225	CDR1	0.285714	Ab L
226	FR2	0	Ab L
227	CDR2	0	Ab L
228	FR3	0	Ab L
229	CDR3	0.714286	Ab L
230	FR4	0	Ab L
231	FR1	0	Ab L
232	CDR1	0.5	Ab L
233	FR2	0	Ab L
234	CDR2	0	Ab L
235	FR3	0.166667	Ab L
236	CDR3	0.333333	Ab L
237	FR4	0	Ab L
238	FR1	0	Ab L
239	CDR1	0.166667	Ab L
240	FR2	0	Ab L
241	CDR2	0	Ab L
242	FR3	0	Ab L
243	CDR3	0.833333	Ab L
244	FR4	0	Ab L
245	FR1	0	Ab L
246	CDR1	0.5	Ab L
247	FR2	0	Ab L
248	CDR2	0	Ab L
249	FR3	0	Ab L
250	CDR3	0.5	Ab L
251	FR4	0	Ab L
252	FR1	0	Ab L
253	CDR1	0.272727	Ab L
254	FR2	0	Ab L
255	CDR2	0.181818	Ab L
256	FR3	0.0909091	Ab L
257	CDR3	0.454545	Ab L
258	FR4	0	Ab L
259	FR1	0	Ab L
260	CDR1	0.285714	Ab L
261	FR2	0	Ab L
262	CDR2	0.285714	Ab L
263	FR3	0.0714286	Ab L
264	CDR3	0.357143	Ab L
265	FR4	0	Ab L
266	FR1	0	Ab L
267	CDR1	0.666667	Ab L
268	FR2	0	Ab L
269	CDR2	0	Ab L
270	FR3	0	Ab L
271	CDR3	0.333333	Ab L
272	FR4	0	Ab L
273	FR1	0	Ab L
274	CDR1	0.2	Ab L
275	FR2	0	Ab L
276	CDR2	0	Ab L
277	FR3	0	Ab L
278	CDR3	0.8	Ab L
279	FR4	0	Ab L
280	FR1	0	Ab L
281	CDR1	0.5	Ab L
282	FR2	0	Ab L
283	CDR2	0	Ab L
284	FR3	0	Ab L
285	CDR3	0.5	Ab L
286	FR4	0	Ab L
287	FR1	0.0833333	Ab L
288	CDR1	0.5	Ab L
289	FR2	0	Ab L
290	CDR2	0	Ab L
291	FR3	0	Ab L
292	CDR3	0.416667	Ab L
293	FR4	0	Ab L
294	FR1	0	Ab L
295	CDR1	0.333333	Ab L
296	FR2	0	Ab L
297	CDR2	0	Ab L
298	FR3	0	Ab L
299	CDR3	0.666667	Ab L
300	FR4	0	Ab L
301	FR1	0.125	Ab L
302	CDR1	0.375	Ab L
303	FR2	0	Ab L
304	CDR2	0	Ab L
305	FR3	0.1875	Ab L
306	CDR3	0.3125	Ab L
307	FR4	0	Ab L
308	FR1	0.133333	Ab L
309	CDR1	0.4	Ab L
310	FR2	0	Ab L
311	CDR2	0	Ab L
312	FR3	0.2	Ab L
313	CDR3	0.266667	Ab L
314	FR4	0	Ab L
315	FR1	0.133333	Ab L
316	CDR1	0.4	Ab L
317	FR2	0	Ab L
318	CDR2	0.0666667	Ab L
319	FR3	0.2	Ab L
320	CDR3	0.2	Ab L
321	FR4	0	Ab L
322	FR1	0.133333	Ab L
323	CDR1	0.4	Ab L
324	FR2	0	Ab L
325	CDR2	0	Ab L
326	FR3	0.2	Ab L
327	CDR3	0.266667	Ab L
328	FR4	0	Ab L
329	FR1	0	Ab L
330	CDR1	0.3	Ab L
331	FR2	0.05	Ab L
332	CDR2	0.35	Ab L
333	FR3	0.05	Ab L
334	CDR3	0.25	Ab L
335	FR4	0	Ab L
336	FR1	0	Ab L
337	CDR1	0.375	Ab L
338	FR2	0	Ab L
339	CDR2	0	Ab L
340	FR3	0	Ab L
341	CDR3	0.625	Ab L
342	FR4	0	Ab L
343	FR1	0.0909091	Ab L
344	CDR1	0.454545	Ab L
345	FR2	0	Ab L
346	CDR2	0	Ab L
347	FR3	0.0909091	Ab L
348	CDR3	0.363636	Ab L
349	FR4	0	Ab L
350	FR1	0.125	Ab L
351	CDR1	0.375	Ab L
352	FR2	0	Ab L
353	CDR2	0	Ab L
354	FR3	0.1875	Ab L
355	CDR3	0.3125	Ab L
356	FR4	0	Ab L
357	FR1	0	Ab L
358	CDR1	0.235294	Ab L
359	FR2	0.0588235	Ab L
360	CDR2	0.352941	Ab L
361	FR3	0.117647	Ab L
362	CDR3	0.235294	Ab L
363	FR4	0	Ab L
364	FR1	0.0909091	Ab L
365	CDR1	0.454545	Ab L
366	FR2	0	Ab L
367	CDR2	0.181818	Ab L
368	FR3	0	Ab L
369	CDR3	0.272727	Ab L
370	FR4	0	Ab L
371	FR1	0	Ab L
372	CDR1	0.5	Ab L
373	FR2	0	Ab L
374	CDR2	0.125	Ab L
375	FR3	0.125	Ab L
376	CDR3	0.25	Ab L
377	FR4	0	Ab L
378	FR1	0	Ab L
379	CDR1	0.142857	Ab L
380	FR2	0	Ab L
381	CDR2	0	Ab L
382	FR3	0	Ab L
383	CDR3	0.857143	Ab L
384	FR4	0	Ab L
385	FR1	0.111111	Ab L
386	CDR1	0.444444	Ab L
387	FR2	0	Ab L
388	CDR2	0	Ab L
389	FR3	0	Ab L
390	CDR3	0.444444	Ab L
391	FR4	0	Ab L

## Sheet: Fig. 7d
PDB	name	type	Spike cavity
7C8W	MR17	Nb	0.392983
7CAN	MR17-K99Y	Nb	0.404522
6YZ5	H11-D4	Nb	0.363529
6ZH9	H11-H4	Nb	0.426671
7JVB	Nb20	Nb	0.405418
7KN5	E	Nb	0.387343
7KN5	U	Nb	0.328953
6ZCZ	EY6A_NB	Nb	0.36737
7KN6	V	Nb	0.354491
7KN7	W	Nb	0.349707
7A29	Sb23	Nb	0.439479
7C8V	SR4	Nb	0.341473
7KKK	Nb6	Nb	0.2999
7KKL	mNb6	Nb	0.355282
7KGK	Sb16	Nb	0.400327
7KGJ	Sb45	Nb	0.368705
7KLW	Sb68	Nb	0.357176
7D2Z	SR31	Nb	0.322006
7N9T/7ME7	Nb17	Nb	0.331282
7N9B/7MDW/7MEJ	Nb21	Nb	0.389035
7N9E	Nb34	Nb	0.373924
7MEJ	Nb36	Nb	0.337731
7N9C	Nb95	Nb	0.370206
7MDW/7ME7	Nb105	Nb	0.359087
7C2L	4A8	Fab	0.438524
7CWS	FC05	Fab	0.465871
7K9Z	52	Fab	0.409162
7K9Z	298	Fab	0.492773
7BYR	BD23	Fab	0.500816
7CHB	BD236	Fab	0.344255
7CHE	BD368-2	Fab	0.474174
7CH4	BD604	Fab	0.395879
7CH5	BD629	Fab	0.394778
7K8S	C002	Fab	0.454207
7K8M	C102	Fab	0.389351
7K8U	C104	Fab	0.65529
6XCM	C105	Fab	0.411743
7K8V	C110	Fab	0.494945
7K8W	C119	Fab	0.464515
7K8X	C121	Fab	0.47345
7K8Z	C135	Fab	0.429718
7K90	C144	Fab	0.390354
7KFV	C1A-B12	Fab	0.328687
7KFW	C1A-B3	Fab	0.34802
7KFX	C1A-C2	Fab	0.343816
7KFY	C1A-F10	Fab	0.318005
7C01	CB6	Fab	0.39068
6XC2	CC12.1	Fab	0.341214
6XC4	CC12.3	Fab	0.372322
7JMW	COVA1-16	Fab	0.366554
7JMO	COVA2-04	Fab	0.351747
7JMP	COVA2-39	Fab	0.402639
6YLA	CR3022	Fab	0.342732
7CM4	CT-P59	Fab	0.428674
6XKQ	CV07-250	Fab	0.437245
6XKP	CV07-270	Fab	0.402605
6XE1	CV30	Fab	0.384577
6ZCZ	EY6A	Fab	0.338828
7CAH	H014	Fab	0.347945
7BWJ	NONAME1	Fab	0.403976
7CJF	NONAME2	Fab	0.305647
7CWO	P17	Fab	0.468448
7CDJ	P2C-1A3	Fab	0.433506
7CDI	P2C-1F11	Fab	0.401384
6XDG	REGN10933	Fab	0.438022
6XDG	REGN10987	Fab	0.459597
7JVA	S2A4	Fab	0.370438
7K45	S2E12	Fab	0.484334
7JV6	S2H13	Fab	0.582438
7K43	S2M11	Fab	0.37826
7JW0	S304	Fab	0.418414
7B3O	STE90-C11	Fab	0.255947
7KMI	LY-CoV481	Fab	0.334712
7KMG	LY-CoV555	Fab	0.443633
7KMH	LY-CoV488	Fab	0.300456
7LD1	DH1047	Fab	0.378206
7L2C	1951-02-01	Fab	0.423218
7KS9	910-30	Fab	0.354474
7L5B	2021-02-15	Fab	0.480857
7LCN	DH1050.1	Fab	0.382928
7KLH	15033-7	Fab	0.410597
7KZB	CR3014	Fab	0.326194
7DPM	MW06	Fab	0.297232
7L0N	S309	Fab	0.440769

## Sheet: Fig. 7e
	ContactRegion	contacts	category
0	FR1	0	Synthetic
1	CDR1	0.157895	Synthetic
2	FR2	0.263158	Synthetic
3	CDR2	0.263158	Synthetic
4	FR3	0.0526316	Synthetic
5	CDR3	0.210526	Synthetic
6	FR4	0.0526316	Synthetic
7	FR1	0	Synthetic
8	CDR1	0.25	Synthetic
9	FR2	0.208333	Synthetic
10	CDR2	0.25	Synthetic
11	FR3	0.0833333	Synthetic
12	CDR3	0.166667	Synthetic
13	FR4	0.0416667	Synthetic
14	FR1	0	Synthetic
15	CDR1	0.225806	Synthetic
16	FR2	0.193548	Synthetic
17	CDR2	0.225806	Synthetic
18	FR3	0.129032	Synthetic
19	CDR3	0.225806	Synthetic
20	FR4	0	Synthetic
21	FR1	0.0333333	Synthetic
22	CDR1	0.266667	Synthetic
23	FR2	0.0666667	Synthetic
24	CDR2	0.233333	Synthetic
25	FR3	0.133333	Synthetic
26	CDR3	0.266667	Synthetic
27	FR4	0	Synthetic
28	FR1	0	Synthetic
29	CDR1	0.285714	Synthetic
30	FR2	0.178571	Synthetic
31	CDR2	0.25	Synthetic
32	FR3	0.107143	Synthetic
33	CDR3	0.142857	Synthetic
34	FR4	0.0357143	Synthetic
35	FR1	0.114286	Synthetic
36	CDR1	0.228571	Synthetic
37	FR2	0.114286	Synthetic
38	CDR2	0.2	Synthetic
39	FR3	0.257143	Synthetic
40	CDR3	0.0857143	Synthetic
41	FR4	0	Synthetic
42	FR1	0	Synthetic
43	CDR1	0.208333	Synthetic
44	FR2	0	Synthetic
45	CDR2	0.25	Synthetic
46	FR3	0.0416667	Synthetic
47	CDR3	0.5	Synthetic
48	FR4	0	Synthetic
0	FR1	0	Natural
1	CDR1	0.181818	Natural
2	FR2	0	Natural
3	CDR2	0.272727	Natural
4	FR3	0	Natural
5	CDR3	0.545455	Natural
6	FR4	0	Natural
7	FR1	0	Natural
8	CDR1	0.166667	Natural
9	FR2	0	Natural
10	CDR2	0.333333	Natural
11	FR3	0	Natural
12	CDR3	0.5	Natural
13	FR4	0	Natural
14	FR1	0.192308	Natural
15	CDR1	0.230769	Natural
16	FR2	0.115385	Natural
17	CDR2	0	Natural
18	FR3	0.115385	Natural
19	CDR3	0.230769	Natural
20	FR4	0.115385	Natural
21	FR1	0	Natural
22	CDR1	0.181818	Natural
23	FR2	0.181818	Natural
24	CDR2	0.0909091	Natural
25	FR3	0.0909091	Natural
26	CDR3	0.454545	Natural
27	FR4	0	Natural
28	FR1	0	Natural
29	CDR1	0.176471	Natural
30	FR2	0	Natural
31	CDR2	0.0588235	Natural
32	FR3	0	Natural
33	CDR3	0.764706	Natural
34	FR4	0	Natural
35	FR1	0	Natural
36	CDR1	0	Natural
37	FR2	0.266667	Natural
38	CDR2	0.1	Natural
39	FR3	0.133333	Natural
40	CDR3	0.433333	Natural
41	FR4	0.0666667	Natural
42	FR1	0	Natural
43	CDR1	0.166667	Natural
44	FR2	0	Natural
45	CDR2	0.0555556	Natural
46	FR3	0	Natural
47	CDR3	0.777778	Natural
48	FR4	0	Natural
49	FR1	0.0526316	Natural
50	CDR1	0.263158	Natural
51	FR2	0	Natural
52	CDR2	0.0526316	Natural
53	FR3	0	Natural
54	CDR3	0.631579	Natural
55	FR4	0	Natural
56	FR1	0	Natural
57	CDR1	0.189189	Natural
58	FR2	0.0810811	Natural
59	CDR2	0.243243	Natural
60	FR3	0.162162	Natural
61	CDR3	0.297297	Natural
62	FR4	0.027027	Natural
63	FR1	0	Natural
64	CDR1	0.25	Natural
65	FR2	0.107143	Natural
66	CDR2	0.25	Natural
67	FR3	0.142857	Natural
68	CDR3	0.25	Natural
69	FR4	0	Natural
70	FR1	0	Natural
71	CDR1	0.2	Natural
72	FR2	0.166667	Natural
73	CDR2	0.233333	Natural
74	FR3	0.133333	Natural
75	CDR3	0.266667	Natural
76	FR4	0	Natural
77	FR1	0	Natural
78	CDR1	0	Natural
79	FR2	0.347826	Natural
80	CDR2	0.0869565	Natural
81	FR3	0.217391	Natural
82	CDR3	0.304348	Natural
83	FR4	0.0434783	Natural
84	FR1	0	Natural
85	CDR1	0.117647	Natural
86	FR2	0.117647	Natural
87	CDR2	0	Natural
88	FR3	0	Natural
89	CDR3	0.647059	Natural
90	FR4	0.117647	Natural
91	FR1	0	Natural
92	CDR1	0	Natural
93	FR2	0.16	Natural
94	CDR2	0.12	Natural
95	FR3	0.12	Natural
96	CDR3	0.6	Natural
97	FR4	0	Natural
0	FR1	0	Synthetic
1	CDR1	0.157895	Synthetic
2	FR2	0.263158	Synthetic
3	CDR2	0.263158	Synthetic
4	FR3	0.0526316	Synthetic
5	CDR3	0.210526	Synthetic
6	FR4	0.0526316	Synthetic
7	FR1	0	Synthetic
8	CDR1	0.25	Synthetic
9	FR2	0.208333	Synthetic
10	CDR2	0.25	Synthetic
11	FR3	0.0833333	Synthetic
12	CDR3	0.166667	Synthetic
13	FR4	0.0416667	Synthetic
14	FR1	0	Synthetic
15	CDR1	0.225806	Synthetic
16	FR2	0.193548	Synthetic
17	CDR2	0.225806	Synthetic
18	FR3	0.129032	Synthetic
19	CDR3	0.225806	Synthetic
20	FR4	0	Synthetic
21	FR1	0.0333333	Synthetic
22	CDR1	0.266667	Synthetic
23	FR2	0.0666667	Synthetic
24	CDR2	0.233333	Synthetic
25	FR3	0.133333	Synthetic
26	CDR3	0.266667	Synthetic
27	FR4	0	Synthetic
28	FR1	0	Synthetic
29	CDR1	0.285714	Synthetic
30	FR2	0.178571	Synthetic
31	CDR2	0.25	Synthetic
32	FR3	0.107143	Synthetic
33	CDR3	0.142857	Synthetic
34	FR4	0.0357143	Synthetic
35	FR1	0.114286	Synthetic
36	CDR1	0.228571	Synthetic
37	FR2	0.114286	Synthetic
38	CDR2	0.2	Synthetic
39	FR3	0.257143	Synthetic
40	CDR3	0.0857143	Synthetic
41	FR4	0	Synthetic
42	FR1	0	Synthetic
43	CDR1	0.208333	Synthetic
44	FR2	0	Synthetic
45	CDR2	0.25	Synthetic
46	FR3	0.0416667	Synthetic
47	CDR3	0.5	Synthetic
48	FR4	0	Synthetic
0	FR1	0	Natural
1	CDR1	0.181818	Natural
2	FR2	0	Natural
3	CDR2	0.272727	Natural
4	FR3	0	Natural
5	CDR3	0.545455	Natural
6	FR4	0	Natural
7	FR1	0	Natural
8	CDR1	0.166667	Natural
9	FR2	0	Natural
10	CDR2	0.333333	Natural
11	FR3	0	Natural
12	CDR3	0.5	Natural
13	FR4	0	Natural
14	FR1	0.192308	Natural
15	CDR1	0.230769	Natural
16	FR2	0.115385	Natural
17	CDR2	0	Natural
18	FR3	0.115385	Natural
19	CDR3	0.230769	Natural
20	FR4	0.115385	Natural
21	FR1	0	Natural
22	CDR1	0.181818	Natural
23	FR2	0.181818	Natural
24	CDR2	0.0909091	Natural
25	FR3	0.0909091	Natural
26	CDR3	0.454545	Natural
27	FR4	0	Natural
28	FR1	0	Natural
29	CDR1	0.176471	Natural
30	FR2	0	Natural
31	CDR2	0.0588235	Natural
32	FR3	0	Natural
33	CDR3	0.764706	Natural
34	FR4	0	Natural
35	FR1	0	Natural
36	CDR1	0	Natural
37	FR2	0.266667	Natural
38	CDR2	0.1	Natural
39	FR3	0.133333	Natural
40	CDR3	0.433333	Natural
41	FR4	0.0666667	Natural
42	FR1	0	Natural
43	CDR1	0.166667	Natural
44	FR2	0	Natural
45	CDR2	0.0555556	Natural
46	FR3	0	Natural
47	CDR3	0.777778	Natural
48	FR4	0	Natural
49	FR1	0.0526316	Natural
50	CDR1	0.263158	Natural
51	FR2	0	Natural
52	CDR2	0.0526316	Natural
53	FR3	0	Natural
54	CDR3	0.631579	Natural
55	FR4	0	Natural
56	FR1	0	Natural
57	CDR1	0.189189	Natural
58	FR2	0.0810811	Natural
59	CDR2	0.243243	Natural
60	FR3	0.162162	Natural
61	CDR3	0.297297	Natural
62	FR4	0.027027	Natural
63	FR1	0	Natural
64	CDR1	0.25	Natural
65	FR2	0.107143	Natural
66	CDR2	0.25	Natural
67	FR3	0.142857	Natural
68	CDR3	0.25	Natural
69	FR4	0	Natural
70	FR1	0	Natural
71	CDR1	0.2	Natural
72	FR2	0.166667	Natural
73	CDR2	0.233333	Natural
74	FR3	0.133333	Natural
75	CDR3	0.266667	Natural
76	FR4	0	Natural
77	FR1	0	Natural
78	CDR1	0	Natural
79	FR2	0.347826	Natural
80	CDR2	0.0869565	Natural
81	FR3	0.217391	Natural
82	CDR3	0.304348	Natural
83	FR4	0.0434783	Natural
84	FR1	0	Natural
85	CDR1	0.117647	Natural
86	FR2	0.117647	Natural
87	CDR2	0	Natural
88	FR3	0	Natural
89	CDR3	0.647059	Natural
90	FR4	0.117647	Natural
91	FR1	0	Natural
92	CDR1	0	Natural
93	FR2	0.16	Natural
94	CDR2	0.12	Natural
95	FR3	0.12	Natural
96	CDR3	0.6	Natural
97	FR4	0	Natural

## Sheet: Supp Fig.1 (also Supp Fig.5b)
WT	Concentration (pM)	Nb17	Nb20	Nb21	Nb34	Nb36	Nb105	Nb115	Nb21 (R31D)
	500000							3.259
	100000					3.133		3.045
	20000	3.161	3.138	3.166	3.064	2.573	2.969	2.596	0.028
	4000	2.957	2.954	3.044	2.819	1.85	2.527	1.122	0.016
	800	1.004	0.952	1.184	0.99	0.275	0.755	0.099	0.022
	160	0.068	0.05	0.065	0.042	-0.012	0.036	0.007	0.014
	32	0.002	0.008	0.003	-0.006	-0.022	-0.035	0.001	0.029
	6.4	0.002	-0.02	-0.007	-0.009	-0.027	-0.025		-0.006
	1.28	-0.002	-0.014	-0.014	-0.027		0.121		-0.028
K417N	Concentration (pM)	Nb17	Nb20	Nb21	Nb34	Nb36	Nb105	Nb115
	500000					3		3.149
	100000	3.333	3.217	3.213	2.833	2.671	2.9	2.969
	20000	3.256	3.137	3.16	3.026	2.35	2.757	2.564
	4000	2.945	2.829	2.754	2.227	1.655	2.35	1.193
	800	0.841	0.819	0.599	0.335	0.197	0.606	0.11
	160	0.055	0.079	0.048	0.023	0.019	0.05	0.01
	32	0.007	0.008	0.011	0.004	0.004	0.006	0.002
	6.4	0.012	0.003	0.003	-0.001		0
N439K	Concentration (pM)	Nb17	Nb20	Nb21	Nb34	Nb36	Nb105	Nb115
	500000
	100000					3.294		1.517
	20000	3.427	3.22	3.222	3.126	2.819	3.206	1.439
	4000	3.244	3.046	3.168	2.984	2.372	2.689	0.911
	800	1.574	1.137	1.467	1.21	0.395	1.016	0.317
	160	0.1	-0.009	0.064	0.038	0.002	0.09	0.036
	32	-0.001	-0.077	-0.055	-0.035	-0.016	0.004	0.004
	6.4	-0.012	-0.091	-0.064	-0.026	-0.024	0.323	0.001
	1.28	-0.017	-0.092	-0.083	-0.037		0.012
Y453F	Concentration (pM)	Nb17	Nb20	Nb21	Nb34	Nb36	Nb105	Nb115
	500000
	100000	2.38				3.381		1.487
	20000	2.334	3.478	3.496	3.302	3.192	3.144	1.623
	4000	2.144	3.376	3.327	3.138	2.398	2.881	1.311
	800	1.292	1.382	1.381	1.298	0.49	1.014	0.299
	160	0.097	0.096	0.03	0.049	-0.015	0.021	0.037
	32	0.006	0.005	-0.024	-0.079	-0.032	-0.061	0.003
	6.4	-6.939e-18	-0.052	-0.051	-0.105	0.128	-0.051	0.001
	1.28		0.061	-0.062	-0.092		-0.047
A475V	Concentration (pM)	Nb17	Nb20	Nb21	Nb34	Nb36	Nb105	Nb115
	500000					3.289		3.046
	100000	3.243	3.182	3.195	3.231	3.012	2.678	3.089
	20000	3.192	3.138	3.139	3.103	2.67	2.483	2.625
	4000	3.055	2.749	2.904	2.78	1.804	2.137	1.247
	800	1.243	0.822	0.806	1.12	0.189	0.563	0.153
	160	0.065	0.042	0.037	0.054	0.045	0.02	0.013
	32	0.004	-0.004	0.005	-0.01	0.006	-0.01	0.002
	6.4	-0.001	-0.008	0.002	-0.016		-0.01
E484K	Concentration (pM)	Nb17	Nb20	Nb21	Nb34	Nb36	Nb105	Nb115
	500000					3.03		2.133
	100000	3.075	-0.009	0.074	2.977	2.834	2.808	2.185
	20000	3.029	-0.015	0.006	2.943	2.603	2.779	1.781
	4000	2.817	-0.011	-0.001	2.754	2.055	2.407	0.856
	800	0.934	-0.014	-0.002	1.052	0.362	0.671	0.087
	160	0.107	-0.02	-0.001	0.078	0.019	0.024	-0.008
	32	0.014	-0.021	-0.002	0.006	0.017	-0.008	-0.025
	6.4	0.008	-0.014	-0.001	-0.001		-0.036
N501Y	Concentration (pM)	Nb17	Nb20	Nb21	Nb34	Nb36	Nb105	Nb115
	500000					3.303		2.913
	100000	3.357	3.281	3.314	3.466	2.966	3.084	2.988
	20000	3.34	3.105	2.919	3.316	2.788	2.987	2.574
	4000	3.313	2.032	2.1	0.807	2.289	1.511	1.322
	800	1.76	0.419	0.514	0.433	0.339	0.083	0.14
	160	0.115	0.03	0.033	0.055	0.014	0.001	0.012
	32	0.01	0	0.003	0.005	-0.007	0.002	0.003
	6.4	0.001	0.002	0.002	-0.003		0.003
B62	Concentration (pM)	Nb17	Nb20	Nb21	Nb34	Nb36	Nb105	Nb115
	500000					1.806		0.698
	100000	0.006	-0.003	0.001	2.569	0.34	1.643	0.399
	20000	0	0.001	0.002	2.332	0.037	1.36	0.255
	4000	6.9389e-18	-0.003	-0.001	1.733	0.004	0.619	0.045
	800	-0.001	-0.003	0.001	0.356	0.002	0.084	0.007
	160	-0.001	-0.003	-0.001	0.029	0.001	0.007	0.002
	32	-0.001	-0.001	0.001	0.001	0.001	0.001	6.9389e-18
	6.4	-0.001	0.002	0.01	0		0.001
L152R/E484Q	Concentration (pM)	Nb17	Nb20	Nb21	Nb34	Nb36	Nb105	Nb115
	500000	0	0.001	0	3.375	3.107	3.318	3.262
	100000	0	0	0.002	3.404	3.159	3.14	3.251
	20000	0.003	-0.001	0	3.297	3.087	3.088	3.221
	4000	0.001	-0.001	0.001	3.277	2.918	2.856	3.142
	800	0	-0.001	0	3.168	2.683	2.146	3.08
	160	0.009	0	0.001	2.856	1.398	0.971	2.597
	32	0.001	0.001	0	1.127	0.234	0.139	1.029
	6.4	0.001	0.001	0	0.203	0.046	0.033	0.139

## Sheet: Supp Fig.3
Pseudovirus (neutralization %)
Nb dilution	Nb17										Nb dilution	Nb20									Nb dilution	Nb21									Nb dilution	Nb36										Nb dilution	Nb105
log10(pM)	WT			UK			SA				log10(pM)	WT			UK			SA			log10(pM)	WT			UK			SA			log10(pM)	WT			UK			SA				log10(pM)	WT			UK			SA
5	91.2987	91.4204		99.097	99.0387		69.4773	67.762			5	100	99.9655		98.8349	98.5577		0	0		4.67669	99.9945	100		100.021	99.9584		0	0		5	95.8207	96.5609			99.9396			99.4728	99.1593		4.95904	100.011	99.9288		98.3565	97.9022
4.30103	95.7371	96.0704		99.0508	99.1245		-0.84	-0.6			4.30103	99.9384	99.9448		85.2953	85.7216		4.16915	3.78619		3.97772	99.9834	100		99.9724	100		5.3152	0.454087		4.30103	89.1413	89.627			85.897			60.4613	57.0354		4.26007	74.9601	75.1943		59.8611	51.5563
3.60206	56.55	54.4666		57.2012	58.8533		2.82992	9.49252			3.60206	99.2233	99.2343		57.1314	59.1223		1.67	2.04		3.27875	99.9889	99.9434		98.8884	98.5747		3.83189	0.706357		3.60206	13.921	21.7604			12.733			4.97529	0		3.5611	23.6464	26.3008		34.6528	20.716
2.90309	15.6929	11.0348		19.0231	20.5218		0	0			2.90309	77.8696	77.8629		36.2475	36.417		3.8	4.1		2.57978	99.9667	99.9749		96.7343	95.7033		2.1	-1.7		2.90309	0	9.2596			17.3063			7.01812	1.06195		2.86213	0	0		(contaminated)	(contaminated)
2.20412	9.87885	5.64414		13.717	15.2347		2	2.2			2.20412	0	0		7.82644	6.51077		1.39964	0.86		1.88081	47.755			60.522	53.2251		-0.9	-1		2.20412	1.3	2.1			5.04684			1.97	2.1		2.16316	9.48835	8.11035		4.3	3.4
1.50515	1.81726	0		0	0		2.3	2.9			1.50515	3.00826	3.64928		0	0		-0.89	-2.16036		1.18184	0	0		14.9751	0		-3.67738	-5.37336		1.50515	5.83587	1.5			0			-0.06801	-0.14184		1.46419	-5.16966	-3.95135		1.7	0
0.80618	-0.9	-1.1		-1.1	-1.4		-0.82	-4.60022			0.80618	2.1	2.2		-1.6	-1.67		-0.1489	5.70156		0.482874	2.3	2.3		0	-2.3		-1.2	-1.2		0.80618	-1.1	0			-1.5			-1.74564	-2.29787		0.765221	-1.2
5.95424			91.6447			99.6709			99.8544		4.95424			100			97.387				4.17609			99.9661			99.9623				5.95424							99				5.95424			99.8968			99.9145	99.217
5.47712			94.8418			99.5202			99.7695		4.47712			99.7758			84.9185				3.69897			99.9548			99.542				5.47712			99.6025			99.9846	99.0042				5.47712			99.9871			99.9669	99.9878
5			98.352			99.9292			91.6636		4			98.5499			73.6697				3.22185			100			97.9214				5			97.1909			99.7838	99.1164				5			99.9871			99.8649	99.8899
4.52288			92.7324			99.7109			66.0235		3.52288			94.02			43.4248				2.74473			99.4917			98.6723				4.52288			92.5136			99.2617	94.6424				4.52288			93.8186			96.3044	94.3357
4.04576			66.9743			96.8226			22.7764		3.04576			71.3859			16.806				2.26761										4.04576			70.1073			72.4276	63.3801				4.04576			52.923			58.4407	73.6359
3.56864			0			59.1123			-0.97076		2.56864			37.7336			0.163929				1.79049			2.60928			36.8633				3.56864			25.0563			47.8176	12.1879				3.56864			0			19.9399	45.6692
3.09151			9.82202			5.84418			3.79808		2.09151			0			-5.2				1.31336			0			-3.9				3.09151			10.11			14.8766	-1				3.09151			0.619435			0	-1.7
2.61439			0.922874			0			0		1.61439			4.3			0				0.836242			4.34			0				2.61439			0			-1.8	0				2.61439			-1.7			-0.89	0
																															2.13727			4			0	0.350631
[truncated: 9 more columns]

## Sheet: Supp Fig. 5a
RBD				Nb21
Residue Index	Relative binding energy			Residue Index	Relative binding energy
484	-8.63806	-23.349		100	-7.87867	-22.8762
490	-5.75538			31	-6.07075
489	-4.08803			57	-4.5204
449	-3.89068			45	-3.32656
487	-1.61067			101	-2.27012
486	-1.36798			104	-2.1142
483	-1.3406			99	-1.64056
456	-0.698205			29	-1.57929
482	-0.519198			102	-1.50713
472	-0.476855			35	-1.13006
485	-0.426258			98	-0.97339
491	-0.401771			28	-0.780008
452	-0.361928			52	-0.652775
494	-0.360176			59	-0.650838
497	-0.236545			51	-0.552802
473	-0.223486			48	-0.374945
453	-0.196779			105	-0.128865
495	-0.139794			34	-0.077978
442	-0.047714			107	-0.0688009
499	-0.038099			106	-0.059628
467	-0.036004			71	-0.037132
493	-0.0326387			92	-0.031207
507	-0.032501			88	-0.02576
351	-0.0299205			78	-0.024968
353	-0.025639			6	-0.016341
423	-0.01501			7	-0.004118
508	-0.013726			39	-0.002915
502	-0.0128			22	-0.002551
459	-0.011336			86	-0.002121
352	-0.010346			116	-0.001028
335	-0.010098			10	-0.00098
436	-0.009318			81	-0.000696
340	-0.007401			8	-0.000555
404	-0.007387			16	-0.000162
398	-0.005987			9	-7e-05
426	-0.005306			15	0.000329
427	-0.003299			14	0.000473
438	-0.00313			13	0.000654
516	-0.003097			117	0.000662
342	-0.002582			11	0.000745
412	-0.001943			111	0.001523
428	-0.001887			114	0.001764
407	-0.001726			38	0.002229
429	-0.001628			12	0.00246
380	-0.001411			83	0.002759
364	-0.001353			17	0.004163
338	-0.001191			115	0.004686
337	-0.00109			5	0.005124
515	-0.000911			82	0.005203
463	-0.000879			64	0.007591
411	-0.000736			18	0.007952
339	-0.000709			66	0.00818
514	-0.000651			108	0.008289
375	-0.000636			112	0.00952
389	-0.000632			80	0.009714
369	-0.000509			90	0.010461
365	-0.000463			113	0.010647
377	-0.000305			40	0.011353
384	-0.000291			85	0.012133
360	-0.000264			89	0.014296
388	-0.000214			84	0.015128
521	-0.00021			110	0.017818
374	-0.0002			55	0.0182477
359	-0.000189			109	0.018255
371	-0.000189			91	0.019126
370	-0.000188			33	0.0197318
517	-0.000184			20	0.022668
366	-0.000172			73	0.0238127
392	-0.000155			21	0.02484
362	-0.000137			87	0.027447
372	-0.000133			49	0.028102
358	-0.000126			23	0.029677
390	-0.00012			3	0.029838
527	-0.000111			37	0.032264
361	-0.000107			61	0.036297
523	-9.6e-05			19	0.039614
518	-6.9e-05			93	0.040906
525	-6.8e-05			36	0.046072
385	-6.6e-05			69	0.054212
393	-4.7e-05			27	0.0583448
522	-4.1e-05			77	0.062211
363	-3.8e-05			79	0.066889
373	-3.8e-05			67	0.067721
379	-3.7e-05			41	0.07057
519	-3e-05			25	0.071581
526	-2.9e-05			4	0.07454
383	-2.8e-05			65	0.086152
520	-2.8e-05			103	0.0863682
391	-2.5e-05			58	0.0875905
381	-2.2e-05			62	0.090899
336	-1.3e-05			74	0.094221
528	3.8e-05			76	0.096099
513	5e-05			32	0.098152
382	5.6e-05			95	0.101812
367	6.8e-05			68	0.109856
376	0.000124			94	0.111093
524	0.000179			2	0.12244
387	0.000182			47	0.125115
430	0.000195			24	0.126716
343	0.000296			53	0.138012
368	0.000302			42	0.172993
394	0.000365			54	0.180255
386	0.00063			26	0.195734
334	0.000654			46	0.196939
410	0.000801			44	0.210867
434	0.000818			75	0.213875
431	0.000832			72	0.244177
413	0.000975			96	0.301971
418	0.001011			30	0.344077
396	0.001399			43	0.347019
395	0.001443			50	0.379192
432	0.001814			56	0.398466
378	0.002114			60	0.434095
464	0.002184			63	0.435992
419	0.00258			1	0.630718
425	0.002588			70	1.09658
465	0.002822			97	5.21586
503	0.003127
357	0.003257
344	0.003411
414	0.003415
397	0.003593
341	0.003629
512	0.004808
435	0.005466
433	0.005821
511	0.00629
462	0.007459
504	0.007892
355	0.008878
399	0.009086
440	0.009175
475	0.00932
354	0.010013
439	0.010712
415	0.011511
409	0.011753
437	0.012213
420	0.013195
408	0.014344
510	0.014644
416	0.015737
488	0.0159638
424	0.017346
356	0.019647
405	0.023085
345	0.023122
441	0.024839
347	0.024853
450	0.0273158
460	0.027385
400	0.028923
451	0.029747
461	0.03454
455	0.034663
406	0.035962
500	0.036658
421	0.039497
476	0.042061
509	0.048464
402	0.055153
348	0.055269
349	0.0632714
422	0.064397
506	0.065412
458	0.066946
505	0.078176
443	0.088839
501	0.088986
496	0.0923489
468	0.0988647
403	0.099242
479	0.10449
466	0.109078
477	0.110828
469	0.111904
401	0.11644
445	0.13878
457	0.141429
498	0.141586
478	0.145195
470	0.17127
480	0.172082
350	0.18063
346	0.205082
446	0.207421
417	0.223289
492	0.360189
447	0.378444
471	0.383763
474	0.39671
444	0.40302
448	0.455027
481	0.551193
454	0.876909

[truncated: 2 more sheets: Supp Fig.12a, Supp Fig.13b]
